# Supplementary material for: ﻿Type designation and redescription of Scolopendraspinosissima Kraepelin, 1903 (Scolopendromorpha, Scolopendridae), with remarks on related taxa
Source: Zookeys. 2024 Oct 17;1215:311–34. doi: 10.3897/zookeys.1215.129410 (PMC11502944; doi:10.3897/zookeys.1215.129410)
Supplement: XML Treatment for Scolopendra spinosissima [file zookeys.1215.129410-treatment1.xml]

<!DOCTYPE tp:taxon-treatment
  PUBLIC "-//TaxonX//DTD Taxonomic Treatment Publishing DTD v0 20100105//EN" "tax-treatment-NSO.dtd">
<tp:taxon-treatment xmlns:tp="http://www.plazi.org/taxpub"><tp:treatment-meta><kwd-group><label>Taxon classification</label><kwd>
                <named-content content-type="kingdom">Animalia</named-content>
              </kwd><kwd>
                <named-content content-type="order">Scolopendromorpha</named-content>
              </kwd><kwd>
                <named-content content-type="family">Scolopendridae</named-content>
              </kwd></kwd-group><mixed-citation publication-type="journal"><person-group><name><surname>Doménech</surname><given-names>Carles</given-names></name></person-group><article-title>﻿Type designation and redescription of <italic><tp:taxon-name><tp:taxon-name-part taxon-name-part-type="genus" reg="Scolopendra">Scolopendra</tp:taxon-name-part><tp:taxon-name-part taxon-name-part-type="species" reg="spinosissima">spinosissima</tp:taxon-name-part></tp:taxon-name></italic> Kraepelin, 1903 (<tp:taxon-name><tp:taxon-name-part taxon-name-part-type="order">Scolopendromorpha</tp:taxon-name-part></tp:taxon-name>, <tp:taxon-name><tp:taxon-name-part taxon-name-part-type="family">Scolopendridae</tp:taxon-name-part></tp:taxon-name>), with remarks on related taxa</article-title><source>Zookeys</source><day>17</day><month>10</month><year>2024</year><volume>1215</volume><fpage>311</fpage><lpage>334</lpage><pub-id pub-id-type="doi">10.3897/zookeys.1215.129410</pub-id></mixed-citation></tp:treatment-meta><tp:nomenclature><label>﻿</label><tp:taxon-name>
              <object-id xmlns:xlink="http://www.w3.org/1999/xlink" content-type="arpha" xlink:type="simple">C7A1D79B-93A5-5F6C-AEEF-71D0D627DA9F</object-id>
              <tp:taxon-name-part taxon-name-part-type="genus" reg="Scolopendra">Scolopendra</tp:taxon-name-part>
              <tp:taxon-name-part taxon-name-part-type="species" reg="spinosissima">spinosissima</tp:taxon-name-part>
            </tp:taxon-name><tp:taxon-authority>Kraepelin, 1903</tp:taxon-authority><xref ref-type="fig" rid="F1">Figs 1</xref><xref ref-type="fig" rid="F2">, 2</xref><xref ref-type="fig" rid="F3">, 3</xref><xref ref-type="fig" rid="F4">, 4</xref><xref ref-type="fig" rid="F5">, 5A, C, E</xref><xref ref-type="fig" rid="F6">, 6</xref><xref ref-type="fig" rid="F8">, 8E</xref><xref ref-type="table" rid="T1">, Table 1</xref><tp:nomenclature-citation-list><tp:nomenclature-citation><tp:taxon-name>
                  <tp:taxon-name-part taxon-name-part-type="genus" reg="Scolopendra">Scolopendra</tp:taxon-name-part>
                  <tp:taxon-name-part taxon-name-part-type="species" reg="subspinipes">subspinipes</tp:taxon-name-part>
                  <tp:taxon-name-part taxon-name-part-type="infraspecific-rank">var.</tp:taxon-name-part>
                  <tp:taxon-name-part taxon-name-part-type="variety" reg="spinosissima">spinosissima</tp:taxon-name-part>
                </tp:taxon-name><comment>Kraepelin, 1903: 262–263.</comment></tp:nomenclature-citation><tp:nomenclature-citation><tp:taxon-name>
                  <tp:taxon-name-part taxon-name-part-type="genus" reg="Scolopendra">Scolopendra</tp:taxon-name-part>
                  <tp:taxon-name-part taxon-name-part-type="species" reg="spinosissima">spinosissima</tp:taxon-name-part>
                </tp:taxon-name><comment>: <xref ref-type="bibr" rid="B2">Attems 1930</xref>: 31–32, fig. 44 (transcription, illustration; specimen unidentified); <xref ref-type="bibr" rid="B24">Lewis 2010</xref>: 92, 110, fig. 18 (in keys); <xref ref-type="bibr" rid="B21">Kronmüller and Lewis 2015</xref>: 269–278, fig. 2A (not type); <xref ref-type="bibr" rid="B10">Doménech et al. 2018</xref>: 401–427, table 4, figs 3A, B (not types), 4 (current paralectotype 3), and 15 (voucher, not type); <xref ref-type="bibr" rid="B1">Acuña et al. 2021</xref>: 417–419, figs 1, 2 (not type).</comment></tp:nomenclature-citation></tp:nomenclature-citation-list></tp:nomenclature><tp:treatment-sec sec-type="diagnosis" id="SECID0E24AE"><title>Diagnosis.</title><p>Colouration dark red to brownish. Antennae reaching posterior border of T3, rarely T4; with 19 antennal articles, basal four glabrous. Paramedian sutures on tergites highly variable in TT1–7, in TT8–20 complete. Paramedian sutures on sternite incomplete in <abbrev xmlns:xlink="http://www.w3.org/1999/xlink" xlink:title="sternite/s" id="ABBRID0EB5AE" xlink:type="simple">SS</abbrev> 2–20. Free coxopleuron edge not extending beyond the T21 posterior edge. Coxopleural process moderately long and not inflected with coxopleuron, forming together an angle of ~ 120°. Coxopleural process with one <abbrev xmlns:xlink="http://www.w3.org/1999/xlink" xlink:title="apical spine" id="ABBRID0EF5AE" xlink:type="simple">AP</abbrev> and one smaller dorsal <abbrev xmlns:xlink="http://www.w3.org/1999/xlink" xlink:title="subapical spine" id="ABBRID0EJ5AE" xlink:type="simple">SAP</abbrev>, rarely with an extra ventral <abbrev xmlns:xlink="http://www.w3.org/1999/xlink" xlink:title="subapical spine" id="ABBRID0EN5AE" xlink:type="simple">SAP</abbrev>. <abbrev xmlns:xlink="http://www.w3.org/1999/xlink" xlink:title="ultimate legs" id="ABBRID0ER5AE" xlink:type="simple">UL</abbrev> prefemur with single spine tipping long spinous processes disposed in <abbrev xmlns:xlink="http://www.w3.org/1999/xlink" xlink:title="ventro-lateral process" id="ABBRID0EV5AE" xlink:type="simple">VL</abbrev>: 1, V: 2, <abbrev xmlns:xlink="http://www.w3.org/1999/xlink" xlink:title="ventro-median process" id="ABBRID0EZ5AE" xlink:type="simple">VM</abbrev>: 2, M: 1, <abbrev xmlns:xlink="http://www.w3.org/1999/xlink" xlink:title="dorso-median process" id="ABBRID0E45AE" xlink:type="simple">DM</abbrev>: 2 and <abbrev xmlns:xlink="http://www.w3.org/1999/xlink" xlink:title="spine on prefemoral corner process" id="ABBRID0EB6AE" xlink:type="simple">SP</abbrev>: 1. Penis, gonopods, and secondary sexual characters in males absent.</p></tp:treatment-sec><tp:treatment-sec sec-type="Lectotype" id="SECID0EF6AE"><title>Lectotype</title><p><bold>(new designation).</bold> Philippines • 1 unsexed adult; Luzon Island, Manila; 1902; H. W. Brölemann leg.; “<tp:taxon-name><tp:taxon-name-part taxon-name-part-type="genus" reg="Scolopendra">Scolopendra</tp:taxon-name-part><tp:taxon-name-part taxon-name-part-type="species" reg="subspinipes">subspinipes</tp:taxon-name-part><tp:taxon-name-part taxon-name-part-type="authority">Leach.</tp:taxon-name-part><tp:taxon-name-part taxon-name-part-type="infraspecific-rank">var.</tp:taxon-name-part><tp:taxon-name-part taxon-name-part-type="variety" reg="spinosissima">spinosissima</tp:taxon-name-part></tp:taxon-name> Krpln. ex Typis. Mus. Paris. [unreadable].VI.03. Manila”, “<tp:taxon-name><tp:taxon-name-part taxon-name-part-type="genus" reg="Scolopendra">Scolop.</tp:taxon-name-part><tp:taxon-name-part taxon-name-part-type="species" reg="subspinipes">subspinipes</tp:taxon-name-part><tp:taxon-name-part taxon-name-part-type="authority">Leach.</tp:taxon-name-part><tp:taxon-name-part taxon-name-part-type="infraspecific-rank">var.</tp:taxon-name-part><tp:taxon-name-part taxon-name-part-type="variety" reg="spinosissima">spinosissima</tp:taxon-name-part></tp:taxon-name> Krpln. ex Typis. Mus. Paris. VI.03. Manila”, “<italic><tp:taxon-name><tp:taxon-name-part taxon-name-part-type="genus" reg="Scolopendra">Scolopendra</tp:taxon-name-part><tp:taxon-name-part taxon-name-part-type="species" reg="subspinipes">subspinipes</tp:taxon-name-part><tp:taxon-name-part taxon-name-part-type="subspecies" reg="spinosissima">spinosissima</tp:taxon-name-part></tp:taxon-name></italic> Kraepelin [red label fixed in jar]”; <abbrev xmlns:xlink="http://www.w3.org/1999/xlink" xlink:title="Zoological Museum of Hamburg" id="ABBRID0EFBAG" xlink:type="simple">ZMH</abbrev>-A0000633. <bold><italic>Paralectotypes</italic>.</bold> Philippines • 1 ♂, 1 ♀, 1 unsexed; Luzon Island, Quezón Province, Dolores; same collection data as for the lectotype; “<tp:taxon-name><tp:taxon-name-part taxon-name-part-type="genus" reg="Scolopendra">Scolop.</tp:taxon-name-part><tp:taxon-name-part taxon-name-part-type="species" reg="subspinipes">subspinipes</tp:taxon-name-part><tp:taxon-name-part taxon-name-part-type="authority">Leach.</tp:taxon-name-part><tp:taxon-name-part taxon-name-part-type="infraspecific-rank">var.</tp:taxon-name-part><tp:taxon-name-part taxon-name-part-type="variety" reg="spinosissima">spinosissima</tp:taxon-name-part></tp:taxon-name> Krpln. Mus. Paris. 30.VI.03. Camarines. Philippinen”; <abbrev xmlns:xlink="http://www.w3.org/1999/xlink" xlink:title="Zoological Museum of Hamburg" id="ABBRID0EBCAG" xlink:type="simple">ZMH</abbrev>-A00016058 to A00016060.</p></tp:treatment-sec><tp:treatment-sec sec-type="type locality" id="SECID0EFCAG"><title>Type locality.</title><p>Since a lectotype is now designated, Manila, Luzon Island, Philippines (and not just Philippines) is the current type locality (Figs <xref ref-type="fig" rid="F1">1C</xref>, <xref ref-type="fig" rid="F2">2B, C</xref>) (<xref ref-type="bibr" rid="B13">ICZN 1999</xref>: Art. 73.2.3, 76.2; <xref ref-type="bibr" rid="B17">Kraepelin 1903</xref>).</p></tp:treatment-sec><tp:treatment-sec sec-type="Type depository" id="SECID0E2CAG"><title>Type depository</title><p><bold>(new data).</bold> All type material is deposited in the collection of <abbrev xmlns:xlink="http://www.w3.org/1999/xlink" xlink:title="Zoological Museum of Hamburg" id="ABBRID0EDDAG" xlink:type="simple">ZMH</abbrev>, Hamburg (Germany).</p></tp:treatment-sec><tp:treatment-sec sec-type="Legitum" id="SECID0EHDAG"><title>Legitum</title><p><bold>(new data).</bold> H. W. Brölemann, 1902.</p></tp:treatment-sec><tp:treatment-sec sec-type="distribution" id="SECID0EPDAG"><title>Distribution.</title><p>Philippines, endemic. Known from the islands of Luzon, Cebu, Negros, Guimaras, and Panay (Fig. <xref ref-type="fig" rid="F1">1C</xref>).</p></tp:treatment-sec><tp:treatment-sec sec-type="Current rank and status" id="SECID0EZDAG"><title>Current rank and status.</title><p>Accepted species.</p></tp:treatment-sec><tp:treatment-sec sec-type="description" id="SECID0E5DAG"><title>Lectotype redescription</title><p>(variation of paralectotypes given in parentheses). Body length reaching 147 mm.</p><p>Live specimens dark red to brownish with cephalic plate and TT8–11 usually darker. Antennae and coxopleuron orange. Legs reddish to yellowish orange. Coxosternal surface and <abbrev xmlns:xlink="http://www.w3.org/1999/xlink" xlink:title="sternite/s" id="ABBRID0EFEAG" xlink:type="simple">SS</abbrev> pale yellow (Fig. <xref ref-type="fig" rid="F1">1A, B</xref>).</p><p>Antennae reaching posterior border on T3 (T4 in paralectotype 1), with 19 articles (17–20 in paralectotypes 1 and 2), the basal four glabrous dorsally and ventrally (Fig. <xref ref-type="fig" rid="F3">3A</xref>). Cephalic plate with four ocelli in each side. Surface covered by dispersed small puncta allocating a short sensillum each; median sulcus absent. Posterior part of cephalic plate without paramedian sulci, overlapping the anterior margin of T1 (Fig. <xref ref-type="fig" rid="F3">3A</xref>). Coxosternite surface essentially smooth, counting with few isolated and less deep puncta; median suture absent (Fig. <xref ref-type="fig" rid="F3">3B, C</xref>). Article 2 of second maxillary telopodite with spur (Fig. <xref ref-type="fig" rid="F3">3C</xref>). Forcipula surface covered by dispersed small puncta. Left tarsungulum lost. Forcipular trochanteroprefemoral process with denticles in two groups, apically with two teeth on the right and three on the left, and proximally, one tooth on the right and two teeth on the left (a total of 2–5 in paralectotypes). Tooth-plates longer than wide, with small dispersed puncta and 7+8 teeth divided in two groups (5+5 in paralectotype 1). Tooth-plate with straight, transverse basal suture (Fig. <xref ref-type="fig" rid="F3">3C</xref>; Table <xref ref-type="table" rid="T1">1</xref>).</p><fig id="F3" position="float" orientation="portrait"><object-id xmlns:xlink="http://www.w3.org/1999/xlink" content-type="doi" xlink:type="simple">10.3897/zookeys.1215.129410.figure3</object-id><object-id xmlns:xlink="http://www.w3.org/1999/xlink" content-type="arpha" xlink:type="simple">4923675E-4CA7-50B8-96AE-6AEB2267C270</object-id><label>Figure 3.</label><caption><p><italic><tp:taxon-name><tp:taxon-name-part taxon-name-part-type="genus" reg="Scolopendra">Scolopendra</tp:taxon-name-part><tp:taxon-name-part taxon-name-part-type="species" reg="spinosissima">spinosissima</tp:taxon-name-part></tp:taxon-name></italic> Kraepelin, 1903; lectotype (<abbrev xmlns:xlink="http://www.w3.org/1999/xlink" xlink:title="Zoological Museum of Hamburg" id="ABBRID0E1FAG" xlink:type="simple">ZMH</abbrev>-A0000633) <bold>A</bold> cephalic plate and right antenna, dorsal view <bold>B</bold> forcipular segment, ventral view <bold>C</bold> tooth-plates, ventral view <bold>D</bold> left spiracle on segment 8. Scale bars: 0.5 mm (<bold>C, D</bold>); 2 mm (<bold>A, B</bold>).</p></caption><graphic xmlns:xlink="http://www.w3.org/1999/xlink" xlink:href="zookeys-1215-311_article-129410__-g003.jpg" position="float" orientation="portrait" xlink:type="simple" id="oo_1155664.jpg"><uri content-type="original_file" xlink:type="simple">https://binary.pensoft.net/fig/1155664</uri></graphic></fig><table-wrap id="T1" position="float" orientation="portrait"><label>Table 1.</label><caption><p>Morphological comparison between the type series of <italic><tp:taxon-name><tp:taxon-name-part taxon-name-part-type="genus" reg="Scolopendra">Scolopendra</tp:taxon-name-part><tp:taxon-name-part taxon-name-part-type="species" reg="spinosissima">spinosissima</tp:taxon-name-part></tp:taxon-name></italic> Kraepelin, 1903, its voucher, and <italic><tp:taxon-name><tp:taxon-name-part taxon-name-part-type="genus" reg="Scolopendra">S.</tp:taxon-name-part><tp:taxon-name-part taxon-name-part-type="species" reg="paradoxa">paradoxa</tp:taxon-name-part></tp:taxon-name></italic> Doménech, 2018 holotype. A = Absent; C = Complete; I = Incomplete; D = Distal; P = Proximal; PR = Partially retracted; R = Retracted. * = Appendix damaged. N/A = Not applicable.</p></caption><table id="TID0EDSBG" rules="all"><tbody><tr><th rowspan="1" colspan="1"/><th rowspan="1" colspan="1"><italic><tp:taxon-name><tp:taxon-name-part taxon-name-part-type="genus" reg="Scolopendra">Scolopendra</tp:taxon-name-part><tp:taxon-name-part taxon-name-part-type="species" reg="paradoxa">paradoxa</tp:taxon-name-part></tp:taxon-name></italic> Doménech, 2018</th><th rowspan="1" colspan="5"><italic><tp:taxon-name><tp:taxon-name-part taxon-name-part-type="genus" reg="Scolopendra">Scolopendra</tp:taxon-name-part><tp:taxon-name-part taxon-name-part-type="species" reg="spinosissima">spinosissima</tp:taxon-name-part></tp:taxon-name></italic><break/> Kraepelin, 1903</th></tr><tr><td rowspan="1" colspan="1">Current type condition</td><td rowspan="1" colspan="1">Holotype –and voucher–</td><td rowspan="1" colspan="1">Lectotype</td><td rowspan="1" colspan="1">Paralectotype 1</td><td rowspan="1" colspan="1">Paralectotype 2</td><td rowspan="1" colspan="1">Paralectotype 3</td><td rowspan="1" colspan="1">Voucher (non type)</td></tr><tr><td rowspan="1" colspan="1">Specimen number</td><td rowspan="1" colspan="1">CEUA017-Mr0000</td><td rowspan="1" colspan="1"><abbrev xmlns:xlink="http://www.w3.org/1999/xlink" xlink:title="Zoological Museum of Hamburg" id="ABBRID0EXJAG" xlink:type="simple">ZMH</abbrev>-A0000633</td><td rowspan="1" colspan="1"><abbrev xmlns:xlink="http://www.w3.org/1999/xlink" xlink:title="Zoological Museum of Hamburg" id="ABBRID0E6JAG" xlink:type="simple">ZMH</abbrev>-A00016058</td><td rowspan="1" colspan="1"><abbrev xmlns:xlink="http://www.w3.org/1999/xlink" xlink:title="Zoological Museum of Hamburg" id="ABBRID0EHKAG" xlink:type="simple">ZMH</abbrev>-A00016059</td><td rowspan="1" colspan="1"><abbrev xmlns:xlink="http://www.w3.org/1999/xlink" xlink:title="Zoological Museum of Hamburg" id="ABBRID0EPKAG" xlink:type="simple">ZMH</abbrev>-A00016060</td><td rowspan="1" colspan="1">CEUA016-Mr0009</td></tr><tr><td rowspan="1" colspan="1">Reference in previous labels and catalogue</td><td rowspan="1" colspan="1">N/A</td><td rowspan="1" colspan="1">Mus. Paris c.; VI.03; “ex Typis” (holotype)</td><td rowspan="1" colspan="1">Mus. Paris c.; 30.VI.03; paratype</td><td rowspan="1" colspan="1">Mus. Paris c.; 30.VI.03; paratype</td><td rowspan="1" colspan="1">Mus. Paris c.; 30.VI.03; paratype</td><td rowspan="1" colspan="1">N/A</td></tr><tr><td rowspan="1" colspan="1">Body length in mm</td><td rowspan="1" colspan="1">132</td><td rowspan="1" colspan="1">147</td><td rowspan="1" colspan="1">126</td><td rowspan="1" colspan="1">120</td><td rowspan="1" colspan="1">99</td><td rowspan="1" colspan="1">87</td></tr><tr><td rowspan="1" colspan="1">Sex</td><td rowspan="1" colspan="1">R-Female</td><td rowspan="1" colspan="1">R</td><td rowspan="1" colspan="1">PR</td><td rowspan="1" colspan="1">Female</td><td rowspan="1" colspan="1">PR-Male</td><td rowspan="1" colspan="1">* (probably female)</td></tr><tr><td rowspan="1" colspan="1">Antenna reaching to tergite</td><td rowspan="1" colspan="1">T5</td><td rowspan="1" colspan="1">T3</td><td rowspan="1" colspan="1">T4</td><td rowspan="1" colspan="1">T3</td><td rowspan="1" colspan="1">T3</td><td rowspan="1" colspan="1">T4</td></tr><tr><td rowspan="1" colspan="1">Number of antennal articles</td><td rowspan="1" colspan="1">19/19</td><td rowspan="1" colspan="1">19/19</td><td rowspan="1" colspan="1">17/20</td><td rowspan="1" colspan="1">18/19</td><td rowspan="1" colspan="1">19/19</td><td rowspan="1" colspan="1">19/19</td></tr><tr><td rowspan="1" colspan="1">Number of proximal glabrous articles</td><td rowspan="1" colspan="1">4/4 dorsally<break/> 5½/5½ ventrally</td><td rowspan="1" colspan="1">4/4 dorsally and ventrally</td><td rowspan="1" colspan="1">4/4 dorsally and ventrally</td><td rowspan="1" colspan="1">4/4 dorsally and ventrally</td><td rowspan="1" colspan="1">4/4 dorsally and ventrally</td><td rowspan="1" colspan="1">4/4 dorsally and ventrally</td></tr><tr><td rowspan="1" colspan="1">Teeth on tooth-plate</td><td rowspan="1" colspan="1">5+5</td><td rowspan="1" colspan="1">7+8</td><td rowspan="1" colspan="1">5+5</td><td rowspan="1" colspan="1">7+7</td><td rowspan="1" colspan="1">7+7</td><td rowspan="1" colspan="1">7+7</td></tr><tr><td rowspan="1" colspan="1">Teeth on forcipular trochanteroprefemoral processes as total (upper group/lower group)</td><td rowspan="1" colspan="1">2 (1/1) – 1(1/0)</td><td rowspan="1" colspan="1">3 (2/1) – 5(3/2)</td><td rowspan="1" colspan="1">5 (3/2) – 3 (2/1)</td><td rowspan="1" colspan="1">2 (1/1) – 4 (3/1)</td><td rowspan="1" colspan="1">4 (3/1) – 4 (3/1)</td><td rowspan="1" colspan="1">4 (3/1) – 5(3/2)</td></tr><tr><td rowspan="1" colspan="1">Tergite paramedian sutures</td><td rowspan="1" colspan="1">TT1–2 A; TT3–4 IDP; T5C; T6C (right side ID); T7IDP; TT9–20C; T21 A</td><td rowspan="1" colspan="1">TT1–2 A; T3 IP; T4 C; T5 IP; T6 C; T7IDP; TT9–20C; T21 A</td><td rowspan="1" colspan="1">TT1A; TT2 ID; TT3–5 IDP; T6 C; TT7–8 IDP; TT9–20 C; T21 A</td><td rowspan="1" colspan="1">T1 A; T2 ID; T3 IDP; T4 C; T5 IDP; TT6–20C; T21 A</td><td rowspan="1" colspan="1">T1 A; T2 ID; T3 IDP; T4 C; T5 IDP; T6 C; TT7–20C; T21 A</td><td rowspan="1" colspan="1">TT1–2 A; T3 IP; T4–20 C; T21 A</td></tr><tr><td rowspan="1" colspan="1">First tergite with complete margination</td><td rowspan="1" colspan="1">10</td><td rowspan="1" colspan="1">10</td><td rowspan="1" colspan="1">12</td><td rowspan="1" colspan="1">10</td><td rowspan="1" colspan="1">10</td><td rowspan="1" colspan="1">12</td></tr><tr><td rowspan="1" colspan="1">Paramedian sutures on sternites</td><td rowspan="1" colspan="1"><abbrev xmlns:xlink="http://www.w3.org/1999/xlink" xlink:title="sternite/s" id="ABBRID0E4RAG" xlink:type="simple">SS</abbrev> 1–2 A; SS3–18 C; SS19–21 A</td><td rowspan="1" colspan="1">S1 A; SS2–20 IDP; S21 A</td><td rowspan="1" colspan="1">S1 A; SS2–20 IDP; S21 A</td><td rowspan="1" colspan="1">S1 A; SS2–4 IP; SS5–19 IPD; SS20–21 A</td><td rowspan="1" colspan="1">S1 A; SS2–5 C; SS6–19 IPD; SS20–21 A</td><td rowspan="1" colspan="1">S1 A; SS2–12C; SS13–19 IP; S20–21 A</td></tr><tr><td rowspan="1" colspan="1">Spines in coxopleural process</td><td rowspan="1" colspan="1"><abbrev xmlns:xlink="http://www.w3.org/1999/xlink" xlink:title="apical spine" id="ABBRID0EYSAG" xlink:type="simple">AP</abbrev>: 1; <abbrev xmlns:xlink="http://www.w3.org/1999/xlink" xlink:title="subapical spine" id="ABBRID0E3SAG" xlink:type="simple">SAP</abbrev>: 1</td><td rowspan="1" colspan="1"><abbrev xmlns:xlink="http://www.w3.org/1999/xlink" xlink:title="apical spine" id="ABBRID0EETAG" xlink:type="simple">AP</abbrev>: 1; <abbrev xmlns:xlink="http://www.w3.org/1999/xlink" xlink:title="subapical spine" id="ABBRID0EITAG" xlink:type="simple">SAP</abbrev>: 1; (left with 1 extra ventral <abbrev xmlns:xlink="http://www.w3.org/1999/xlink" xlink:title="subapical spine" id="ABBRID0EMTAG" xlink:type="simple">SAP</abbrev> spinula)</td><td rowspan="1" colspan="1"><abbrev xmlns:xlink="http://www.w3.org/1999/xlink" xlink:title="apical spine" id="ABBRID0EUTAG" xlink:type="simple">AP</abbrev>: 1; <abbrev xmlns:xlink="http://www.w3.org/1999/xlink" xlink:title="subapical spine" id="ABBRID0EYTAG" xlink:type="simple">SAP</abbrev>: 1</td><td rowspan="1" colspan="1"><abbrev xmlns:xlink="http://www.w3.org/1999/xlink" xlink:title="apical spine" id="ABBRID0EAUAG" xlink:type="simple">AP</abbrev>: 1; <abbrev xmlns:xlink="http://www.w3.org/1999/xlink" xlink:title="subapical spine" id="ABBRID0EEUAG" xlink:type="simple">SAP</abbrev>: 1</td><td rowspan="1" colspan="1"><abbrev xmlns:xlink="http://www.w3.org/1999/xlink" xlink:title="apical spine" id="ABBRID0EMUAG" xlink:type="simple">AP</abbrev>: 1; <abbrev xmlns:xlink="http://www.w3.org/1999/xlink" xlink:title="subapical spine" id="ABBRID0EQUAG" xlink:type="simple">SAP</abbrev>: 1</td><td rowspan="1" colspan="1"><abbrev xmlns:xlink="http://www.w3.org/1999/xlink" xlink:title="apical spine" id="ABBRID0EYUAG" xlink:type="simple">AP</abbrev>: 1; <abbrev xmlns:xlink="http://www.w3.org/1999/xlink" xlink:title="subapical spine" id="ABBRID0E3UAG" xlink:type="simple">SAP</abbrev>: 1</td></tr><tr><td rowspan="1" colspan="1">Coxopleural process extending beyond T21</td><td rowspan="1" colspan="1">Yes</td><td rowspan="1" colspan="1">No</td><td rowspan="1" colspan="1">No</td><td rowspan="1" colspan="1">No</td><td rowspan="1" colspan="1">No</td><td rowspan="1" colspan="1">No</td></tr><tr><td rowspan="1" colspan="1">Spinous process formula on prefemora of ultimate legs</td><td rowspan="1" colspan="1"><abbrev xmlns:xlink="http://www.w3.org/1999/xlink" xlink:title="ventro-lateral process" id="ABBRID0E5VAG" xlink:type="simple">VL</abbrev>: 2/2; V: 0/0; <abbrev xmlns:xlink="http://www.w3.org/1999/xlink" xlink:title="ventro-median process" id="ABBRID0ECWAG" xlink:type="simple">VM</abbrev>: 1/1; M: 1/1; <abbrev xmlns:xlink="http://www.w3.org/1999/xlink" xlink:title="dorso-median process" id="ABBRID0EGWAG" xlink:type="simple">DM</abbrev>: 2/2; <abbrev xmlns:xlink="http://www.w3.org/1999/xlink" xlink:title="spine on prefemoral corner process" id="ABBRID0EKWAG" xlink:type="simple">SP</abbrev>: 1/1</td><td rowspan="1" colspan="1"><abbrev xmlns:xlink="http://www.w3.org/1999/xlink" xlink:title="ventro-lateral process" id="ABBRID0ESWAG" xlink:type="simple">VL</abbrev>: 1/1; V: 2/2; <abbrev xmlns:xlink="http://www.w3.org/1999/xlink" xlink:title="ventro-median process" id="ABBRID0EWWAG" xlink:type="simple">VM</abbrev>: 2/2; M: 1/1; <abbrev xmlns:xlink="http://www.w3.org/1999/xlink" xlink:title="dorso-median process" id="ABBRID0E1WAG" xlink:type="simple">DM</abbrev>: 2/2; <abbrev xmlns:xlink="http://www.w3.org/1999/xlink" xlink:title="spine on prefemoral corner process" id="ABBRID0E5WAG" xlink:type="simple">SP</abbrev>: 1/1</td><td rowspan="1" colspan="1"><abbrev xmlns:xlink="http://www.w3.org/1999/xlink" xlink:title="ventro-lateral process" id="ABBRID0EGXAG" xlink:type="simple">VL</abbrev>: 1/1; V: 2/2; <abbrev xmlns:xlink="http://www.w3.org/1999/xlink" xlink:title="ventro-median process" id="ABBRID0EKXAG" xlink:type="simple">VM</abbrev>: 2/2; M: 1/1; <abbrev xmlns:xlink="http://www.w3.org/1999/xlink" xlink:title="dorso-median process" id="ABBRID0EOXAG" xlink:type="simple">DM</abbrev>: 2/2; <abbrev xmlns:xlink="http://www.w3.org/1999/xlink" xlink:title="spine on prefemoral corner process" id="ABBRID0ESXAG" xlink:type="simple">SP</abbrev>: 1/1; (left M and <abbrev xmlns:xlink="http://www.w3.org/1999/xlink" xlink:title="ventro-median process" id="ABBRID0EWXAG" xlink:type="simple">VM</abbrev> proximal spinous processes with spines*)</td><td rowspan="1" colspan="1"><abbrev xmlns:xlink="http://www.w3.org/1999/xlink" xlink:title="ventro-lateral process" id="ABBRID0E5XAG" xlink:type="simple">VL</abbrev>: 1/1; V: 2/2; <abbrev xmlns:xlink="http://www.w3.org/1999/xlink" xlink:title="ventro-median process" id="ABBRID0ECYAG" xlink:type="simple">VM</abbrev>: 2/2; M: 1/1; <abbrev xmlns:xlink="http://www.w3.org/1999/xlink" xlink:title="dorso-median process" id="ABBRID0EGYAG" xlink:type="simple">DM</abbrev>: 2/2; <abbrev xmlns:xlink="http://www.w3.org/1999/xlink" xlink:title="spine on prefemoral corner process" id="ABBRID0EKYAG" xlink:type="simple">SP</abbrev>: 1/1</td><td rowspan="1" colspan="1"><abbrev xmlns:xlink="http://www.w3.org/1999/xlink" xlink:title="ventro-lateral process" id="ABBRID0ESYAG" xlink:type="simple">VL</abbrev>: 1/1; V: 2/2; <abbrev xmlns:xlink="http://www.w3.org/1999/xlink" xlink:title="ventro-median process" id="ABBRID0EWYAG" xlink:type="simple">VM</abbrev>: 2/2; M: 1/1; <abbrev xmlns:xlink="http://www.w3.org/1999/xlink" xlink:title="dorso-median process" id="ABBRID0E1YAG" xlink:type="simple">DM</abbrev>: 2/2; <abbrev xmlns:xlink="http://www.w3.org/1999/xlink" xlink:title="spine on prefemoral corner process" id="ABBRID0E5YAG" xlink:type="simple">SP</abbrev>: 1/1; (right <abbrev xmlns:xlink="http://www.w3.org/1999/xlink" xlink:title="ventro-median process" id="ABBRID0ECZAG" xlink:type="simple">VM</abbrev> proximal spinous process hardly noticeable, without spine); (<xref ref-type="bibr" rid="B10">Doménech et al. 2018</xref>: fig. 4A–C)</td><td rowspan="1" colspan="1"><abbrev xmlns:xlink="http://www.w3.org/1999/xlink" xlink:title="ventro-lateral process" id="ABBRID0EOZAG" xlink:type="simple">VL</abbrev>: 1/1; V: 2/2; <abbrev xmlns:xlink="http://www.w3.org/1999/xlink" xlink:title="ventro-median process" id="ABBRID0ESZAG" xlink:type="simple">VM</abbrev>: 2/2; M: 1/1; <abbrev xmlns:xlink="http://www.w3.org/1999/xlink" xlink:title="dorso-median process" id="ABBRID0EWZAG" xlink:type="simple">DM</abbrev>: 2/2; <abbrev xmlns:xlink="http://www.w3.org/1999/xlink" xlink:title="spine on prefemoral corner process" id="ABBRID0E1ZAG" xlink:type="simple">SP</abbrev>: 1/1; (left <abbrev xmlns:xlink="http://www.w3.org/1999/xlink" xlink:title="ventro-lateral process" id="ABBRID0E5ZAG" xlink:type="simple">VL</abbrev> with a small medial extra aberrant process)</td></tr><tr><td rowspan="1" colspan="1">Legs with one tarsal spur</td><td rowspan="1" colspan="1">1–18 (left leg 18*)</td><td rowspan="1" colspan="1">1–20 (right leg 19)</td><td rowspan="1" colspan="1">1–20</td><td rowspan="1" colspan="1">1–20 (several mid body legs *)</td><td rowspan="1" colspan="1">1–20</td><td rowspan="1" colspan="1">1–20 (right leg 19)</td></tr></tbody></table></table-wrap><p>Spiracles positioned in segments 3, 5, 8, 10, 12, 14, 16, 18 and 20, triangular in form and tri-valved (Fig. <xref ref-type="fig" rid="F3">3D</xref>). Tergite surface with shallow, small, and more dispersed puncta compared to the cephalic plate (Fig. <xref ref-type="fig" rid="F4">4A</xref>). Paramedian sutures of tergites faint and variable; in paralectotype sutures on T1 and T21 absent, T2 incomplete posteriorly, T3, T5, and T7 incomplete posteriorly and anteriorly, T4, T6, and TT8–20 complete (see Table <xref ref-type="table" rid="T1">1</xref> for paralectotypes). Complete margination starting on T10 (on T12 in paralectotype 1). Tergite of ultimate leg-bearing segment with disperse and non-deep puncta, without depression or sutures; posterior margin rounded. Ratio of width:length of tergite of ultimate leg-bearing segment 1.14:1.Sternite surfaces essentially smooth, with dispersed, small, shallow puncta. Paramedian sutures in S1 and S21 absent; in SS2–20 incomplete and confined to proximal 10–25% and distal 5–10% of sternite length (see Table <xref ref-type="table" rid="T1">1</xref> for paralectotypes; Fig. <xref ref-type="fig" rid="F4">4B</xref>). Space between sutures sometimes weakly depressed. Sternite of ultimate leg-bearing segment with sides converging posteriorly (Fig. <xref ref-type="fig" rid="F4">4C</xref>); surface without depressions or sutures.</p><fig id="F4" position="float" orientation="portrait"><object-id xmlns:xlink="http://www.w3.org/1999/xlink" content-type="doi" xlink:type="simple">10.3897/zookeys.1215.129410.figure4</object-id><object-id xmlns:xlink="http://www.w3.org/1999/xlink" content-type="arpha" xlink:type="simple">292B0AA3-EC7F-5D81-8883-BD257054539A</object-id><label>Figure 4.</label><caption><p><italic><tp:taxon-name><tp:taxon-name-part taxon-name-part-type="genus" reg="Scolopendra">Scolopendra</tp:taxon-name-part><tp:taxon-name-part taxon-name-part-type="species" reg="spinosissima">spinosissima</tp:taxon-name-part></tp:taxon-name></italic> Kraepelin, 1903; lectotype (<abbrev xmlns:xlink="http://www.w3.org/1999/xlink" xlink:title="Zoological Museum of Hamburg" id="ABBRID0EF3AG" xlink:type="simple">ZMH</abbrev>-A0000633) <bold>A</bold> tergites 3–5 <bold>B</bold> sternites 10 and 11 <bold>C</bold> ultimate leg-bearing segment, ventral view <bold>D</bold> left coxopleural process, lateral view <bold>E</bold> ultimate leg, right lateral view. Scale bars: 1 mm (<bold>A, B, D</bold>); 2 mm (<bold>C, E</bold>).</p></caption><graphic xmlns:xlink="http://www.w3.org/1999/xlink" xlink:href="zookeys-1215-311_article-129410__-g004.jpg" position="float" orientation="portrait" xlink:type="simple" id="oo_1155665.jpg"><uri content-type="original_file" xlink:type="simple">https://binary.pensoft.net/fig/1155665</uri></graphic></fig><p>Coxopleuron with numerous coxal pores; reaching but excluding spines of the coxopleural process, not extending beyond T21 posterior margin of T21. Free edge on coxopleuron moderately long, with straight dorsal and ventral margins. Posterodorsal margin of coxopleuron not inflected into dorsal margin of coxopleural process, forming both margins at ~ 120° angle (Figs <xref ref-type="fig" rid="F4">4C, D</xref>, <xref ref-type="fig" rid="F5">5A</xref>). Coxopleural process moderately long, with isolated small pores and with two or three distal spines, two on right (one each <abbrev xmlns:xlink="http://www.w3.org/1999/xlink" xlink:title="apical spine" id="ABBRID0EG4AG" xlink:type="simple">AP</abbrev> and smaller dorsal <abbrev xmlns:xlink="http://www.w3.org/1999/xlink" xlink:title="subapical spine" id="ABBRID0EK4AG" xlink:type="simple">SAP</abbrev>) and three on left (an additional minute spine in ventral <abbrev xmlns:xlink="http://www.w3.org/1999/xlink" xlink:title="subapical spine" id="ABBRID0EO4AG" xlink:type="simple">SAP</abbrev>; Fig. <xref ref-type="fig" rid="F4">4D</xref>). Lateral or dorsal spines absent. Pore-free area extending ventrally 30% of length from proximal part of coxopleural process to margin of sternite of the ultimate leg-bearing segment (Figs <xref ref-type="fig" rid="F4">4C</xref>, <xref ref-type="fig" rid="F5">5A</xref>).</p><fig id="F5" position="float" orientation="portrait"><object-id xmlns:xlink="http://www.w3.org/1999/xlink" content-type="doi" xlink:type="simple">10.3897/zookeys.1215.129410.figure5</object-id><object-id xmlns:xlink="http://www.w3.org/1999/xlink" content-type="arpha" xlink:type="simple">0DE148F6-DA79-532C-9B57-75D33B26EC23</object-id><label>Figure 5.</label><caption><p><bold>A, C, E</bold><italic><tp:taxon-name><tp:taxon-name-part taxon-name-part-type="genus" reg="Scolopendra">Scolopendra</tp:taxon-name-part><tp:taxon-name-part taxon-name-part-type="species" reg="spinosissima">spinosissima</tp:taxon-name-part></tp:taxon-name></italic> Kraepelin, 1903; lectotype (<abbrev xmlns:xlink="http://www.w3.org/1999/xlink" xlink:title="Zoological Museum of Hamburg" id="ABBRID0ET5AG" xlink:type="simple">ZMH</abbrev>-A0000633) <bold>B, D, F</bold><italic><tp:taxon-name><tp:taxon-name-part taxon-name-part-type="genus" reg="Scolopendra">Scolopendra</tp:taxon-name-part><tp:taxon-name-part taxon-name-part-type="species" reg="paradoxa">paradoxa</tp:taxon-name-part></tp:taxon-name></italic> Doménech, 2018; holotype (CEUA017-Mr0000) <bold>A, B</bold> right coxopleura and coxopleural processes, lateral views <bold>C, D</bold> ultimate leg prefemora, dorsal views <bold>E, F</bold> ultimate leg prefemora, ventral views. The coxopleuron and coxopleural processes are different shapes and lengths; with the different sizes, morphologies, numbers, and positions of the prefemoral spinous processes, these are the most remarkable characters differentiating these species. Scale bars: 1 mm.</p></caption><graphic xmlns:xlink="http://www.w3.org/1999/xlink" xlink:href="zookeys-1215-311_article-129410__-g005.jpg" position="float" orientation="portrait" xlink:type="simple" id="oo_1155666.jpg"><uri content-type="original_file" xlink:type="simple">https://binary.pensoft.net/fig/1155666</uri></graphic></fig><p>All legs without tibial spurs. Surface with shallow, dispersed, small puncta allocating a short sensillum each. One tarsal spur on legs 1–19 or 20, right and left legs, respectively (all paralectotypes with spur on legs 1–20). <abbrev xmlns:xlink="http://www.w3.org/1999/xlink" xlink:title="ultimate legs" id="ABBRID0ER6AG" xlink:type="simple">UL</abbrev> long, slender, with length ratios prefemur and femur = 1.2:1, femur and tibia = 1.07:1, tibia and tarsus 2 = 2:1; tarsus 1 and tarsus 2 = 1.45:1 (Fig. <xref ref-type="fig" rid="F4">4E</xref>). Prefemora flattened dorsally, with long wider base processes located backwards at 45° angle with respect to the prefemur. Spines of the spinous processes slightly curved backwards. Prefemoral spinous processes formula: <abbrev xmlns:xlink="http://www.w3.org/1999/xlink" xlink:title="ventro-lateral process" id="ABBRID0EZ6AG" xlink:type="simple">VL</abbrev>: 1, V: 2, <abbrev xmlns:xlink="http://www.w3.org/1999/xlink" xlink:title="ventro-median process" id="ABBRID0E46AG" xlink:type="simple">VM</abbrev>: 2, M: 1, <abbrev xmlns:xlink="http://www.w3.org/1999/xlink" xlink:title="dorso-median process" id="ABBRID0EBABG" xlink:type="simple">DM</abbrev>: 2 (Figs <xref ref-type="fig" rid="F4">4E</xref>, <xref ref-type="fig" rid="F5">5C, E</xref>), (in paralectotype 3, proximal spine in <abbrev xmlns:xlink="http://www.w3.org/1999/xlink" xlink:title="ventro-median process" id="ABBRID0ENABG" xlink:type="simple">VM</abbrev> position in right prefemur is absent (preserving the prefemoral process); <xref ref-type="bibr" rid="B10">Doménech et al. 2018</xref>: fig. 4). Prefemoral corner process slightly longer and with a narrow base in respect to other prefemoral processes, ending with a single non-curved spine (Figs <xref ref-type="fig" rid="F4">4E</xref>, <xref ref-type="fig" rid="F5">5C, E</xref>). Tarsus 1 partially lost in left <abbrev xmlns:xlink="http://www.w3.org/1999/xlink" xlink:title="ultimate legs" id="ABBRID0E4ABG" xlink:type="simple">UL</abbrev> (Fig. <xref ref-type="fig" rid="F4">4E</xref>).</p><p>Genitalia in the lectotype and paralectotype 1 retracted. In paralectotypes 2 and 3 well-developed (Fig. <xref ref-type="fig" rid="F6">6A, B</xref>, respectively), partially retracted, reaching further than the distance between posterior margin of <abbrev xmlns:xlink="http://www.w3.org/1999/xlink" xlink:title="ultimate leg-bearing segment" id="ABBRID0ELBBG" xlink:type="simple">ULBS</abbrev> sternite and distal part of the coxopleural process. The genital segment sternite 1 rounded, convex posteriorly, with a median suture. Tergite of the genital segment without small setae. In male paralectotype 3 (Fig. <xref ref-type="fig" rid="F6">6B</xref>) genital segment 2 is small, horseshoe-shaped, with small shallow puncta; penis, gonopods, and secondary sexual characters absent.</p><fig id="F6" position="float" orientation="portrait"><object-id xmlns:xlink="http://www.w3.org/1999/xlink" content-type="doi" xlink:type="simple">10.3897/zookeys.1215.129410.figure6</object-id><object-id xmlns:xlink="http://www.w3.org/1999/xlink" content-type="arpha" xlink:type="simple">911695A8-B10A-5205-9C2F-1E782D18E99D</object-id><label>Figure 6.</label><caption><p><italic><tp:taxon-name><tp:taxon-name-part taxon-name-part-type="genus" reg="Scolopendra">Scolopendra</tp:taxon-name-part><tp:taxon-name-part taxon-name-part-type="species" reg="spinosissima">spinosissima</tp:taxon-name-part></tp:taxon-name></italic> Kraepelin, 1903; genital apparatus <bold>A</bold> paralectotype 2, female (<abbrev xmlns:xlink="http://www.w3.org/1999/xlink" xlink:title="Zoological Museum of Hamburg" id="ABBRID0EICBG" xlink:type="simple">ZMH</abbrev>-A00016059) <bold>B</bold> paralectotype 3, male (<abbrev xmlns:xlink="http://www.w3.org/1999/xlink" xlink:title="Zoological Museum of Hamburg" id="ABBRID0EOCBG" xlink:type="simple">ZMH</abbrev>-A00016060). Abbreviations: <abbrev xmlns:xlink="http://www.w3.org/1999/xlink" xlink:title="anal valve" id="ABBRID0ESCBG" xlink:type="simple">AV</abbrev> = anal valve; <abbrev xmlns:xlink="http://www.w3.org/1999/xlink" xlink:title="lamina adanalis" id="ABBRID0EWCBG" xlink:type="simple">LA</abbrev> = lamina adanalis; <abbrev xmlns:xlink="http://www.w3.org/1999/xlink" xlink:title="lateral spine" id="ABBRID0E1CBG" xlink:type="simple">LS</abbrev> = lamina subanalis; <abbrev xmlns:xlink="http://www.w3.org/1999/xlink" xlink:title="sternite of genital segment 1" id="ABBRID0E5CBG" xlink:type="simple">SGS I</abbrev> = sternite of genital segment I; <abbrev xmlns:xlink="http://www.w3.org/1999/xlink" xlink:title="sternite of genital segment 2" id="ABBRID0ECDBG" xlink:type="simple">SGS II</abbrev> = sternite of genital segment II. Scale bars: 0.5 mm.</p></caption><graphic xmlns:xlink="http://www.w3.org/1999/xlink" xlink:href="zookeys-1215-311_article-129410__-g006.jpg" position="float" orientation="portrait" xlink:type="simple" id="oo_1155667.jpg"><uri content-type="original_file" xlink:type="simple">https://binary.pensoft.net/fig/1155667</uri></graphic></fig></tp:treatment-sec><tp:treatment-sec><!--Section generated to contain objects referenced in tp:taxon-treatment.--><fig id="F1" position="float" orientation="portrait"><object-id xmlns:xlink="http://www.w3.org/1999/xlink" content-type="doi" xlink:type="simple">10.3897/zookeys.1215.129410.figure1</object-id><object-id xmlns:xlink="http://www.w3.org/1999/xlink" content-type="arpha" xlink:type="simple">8F404490-66E6-5B62-911B-9354A51FB653</object-id><label>Figure 1.</label><caption><p><italic><tp:taxon-name><tp:taxon-name-part taxon-name-part-type="genus" reg="Scolopendra">Scolopendra</tp:taxon-name-part><tp:taxon-name-part taxon-name-part-type="species" reg="spinosissima">spinosissima</tp:taxon-name-part></tp:taxon-name></italic> Kraepelin, 1903 <bold>A</bold>, <bold>B</bold> habitus in vivo showing the only two known variations of colouration; specimens from Panay Is. (<bold>A</bold>) and Guimaras Is. (<bold>B</bold>) (photographs courtesy of E. Währen; individuals uncollected) <bold>C</bold> distribution, 20<sup>th</sup> century records: red square = lectotype, Manila, Luzon Is.; red circle = paralectotypes 1–3, Camarines Peninsula, Luzon Is.; yellow square = non-types, Dolores, Quezon province (previously Tayabas), Luzon Is. (in the literature erroneously placed in Dolores, Camarines Peninsula, indicated by a red circle). 21<sup>st</sup> century data: orange squares = (top) Mt. Isarog, Camarines Sur province, Luzon Is.; (middle) Cadiz, Negros Occidental province, Negros Is.; (bottom) Barili, Cebu Prov., Cebu Is. New data: blue squares: (top) Idiacacan, Pandan (Antique), Panay Is. (~ 11.683537; 122.114986); (bottom) Jordan, Guimaras Is. (~ 10.652871; 122.602054) (credits: E. Währen). Mindanao Is. indicates the origin of the specimen “Mus. Paris. I.XI.03” misidentified by Kraepelin as “<italic><tp:taxon-name><tp:taxon-name-part taxon-name-part-type="genus" reg="Scolopendra">S.</tp:taxon-name-part><tp:taxon-name-part taxon-name-part-type="species" reg="spinosissima">spinosissima</tp:taxon-name-part></tp:taxon-name></italic>” (specimen currently excluded from the type series).</p></caption><graphic xmlns:xlink="http://www.w3.org/1999/xlink" xlink:href="zookeys-1215-311_article-129410__-g001.jpg" position="float" orientation="portrait" xlink:type="simple" id="oo_1155662.jpg"><uri content-type="original_file" xlink:type="simple">https://binary.pensoft.net/fig/1155662</uri></graphic></fig><fig id="F2" position="float" orientation="portrait"><object-id xmlns:xlink="http://www.w3.org/1999/xlink" content-type="doi" xlink:type="simple">10.3897/zookeys.1215.129410.figure2</object-id><object-id xmlns:xlink="http://www.w3.org/1999/xlink" content-type="arpha" xlink:type="simple">04052F6F-6AA0-5914-8CB7-4F9466DF37D9</object-id><label>Figure 2.</label><caption><p><bold>A</bold><italic><tp:taxon-name><tp:taxon-name-part taxon-name-part-type="genus" reg="Scolopendra">Scolopendra</tp:taxon-name-part><tp:taxon-name-part taxon-name-part-type="species" reg="spinosissima">spinosissima</tp:taxon-name-part></tp:taxon-name></italic> Kraepelin, 1903; lectotype in original container (<abbrev xmlns:xlink="http://www.w3.org/1999/xlink" xlink:title="Zoological Museum of Hamburg" id="ABBRID0E5LAC" xlink:type="simple">ZMH</abbrev>-A0000633). Notice the two labels inside and the red label fixed outside the jar, indicating type status <bold>B</bold> labels of the original type series proposed by Kraepelin in 1903: lectotype from Manila (two labels on top), paralectotypes from Camarines (bottom left), and specimen “Mus. Paris. I.XI.03” from Mindanao (bottom right, specimen excluded from the type series) <bold>C</bold> the manuscript list in which Kraepelin pointed out the type status of these specimens, localities, and identification dates. Notice that these five specimens, making up the type series, are ascribed to the data “S. 262–263”: S. is an abbrev. of “Seiten”, meaning pages in German, which is a reference to the page numbers of the 1903 publication containing the original description. Photograph courtesy of N. Dupérré.</p></caption><graphic xmlns:xlink="http://www.w3.org/1999/xlink" xlink:href="zookeys-1215-311_article-129410__-g002.jpg" position="float" orientation="portrait" xlink:type="simple" id="oo_1155663.jpg"><uri content-type="original_file" xlink:type="simple">https://binary.pensoft.net/fig/1155663</uri></graphic></fig><fig id="F8" position="float" orientation="portrait"><object-id xmlns:xlink="http://www.w3.org/1999/xlink" content-type="doi" xlink:type="simple">10.3897/zookeys.1215.129410.figure8</object-id><object-id xmlns:xlink="http://www.w3.org/1999/xlink" content-type="arpha" xlink:type="simple">71BCF4F9-DA12-556D-879D-29B0166ACC8F</object-id><label>Figure 8.</label><caption><p><bold>A–D</bold><italic><tp:taxon-name><tp:taxon-name-part taxon-name-part-type="genus" reg="Scolopendra">Scolopendra</tp:taxon-name-part><tp:taxon-name-part taxon-name-part-type="species" reg="paradoxa">paradoxa</tp:taxon-name-part></tp:taxon-name></italic> Doménech, 2018; non-type (<named-content xmlns:xlink="http://www.w3.org/1999/xlink" content-type="dwc:institutional_code" xlink:title="Natural History National Museum in Paris" xlink:href="http://grbio.org/institution/museum-national-dhistoire-naturelle-2" xlink:type="simple">MNHN</named-content> N° 387), identified by <xref ref-type="bibr" rid="B19">Kraepelin (1904b)</xref> as <italic><tp:taxon-name><tp:taxon-name-part taxon-name-part-type="genus" reg="Scolopendra">S.</tp:taxon-name-part><tp:taxon-name-part taxon-name-part-type="species" reg="spinosissima">spinosissima</tp:taxon-name-part></tp:taxon-name></italic> (total length 176 mm) <bold>E</bold><italic><tp:taxon-name><tp:taxon-name-part taxon-name-part-type="genus" reg="Scolopendra">S.</tp:taxon-name-part><tp:taxon-name-part taxon-name-part-type="species" reg="spinosissima">spinosissima</tp:taxon-name-part></tp:taxon-name></italic>; non-type (CEUA016-Mr0009, voucher) <bold>A</bold> habitus, dorsal view <bold>B</bold> coxopleuron and ultimate legs prefemur, right lateral view <bold>C</bold> ultimate leg-bearing segment and ultimate legs prefemur, ventral view <bold>D</bold> right ultimate leg prefemoral spinous processes (left ultimate leg regenerated), dorsolateral view <bold>E</bold> ultimate leg-bearing segment and ultimate legs prefemora, ventral view. Notice the smaller extra aberrant median <abbrev xmlns:xlink="http://www.w3.org/1999/xlink" xlink:title="ventro-lateral process" id="ABBRID0EPGAI" xlink:type="simple">VL</abbrev> spinous process in the left prefemur observed exclusively in this specimen. Scale bars: 1 mm (<bold>E</bold>); 20 mm (<bold>A</bold>).</p></caption><graphic xmlns:xlink="http://www.w3.org/1999/xlink" xlink:href="zookeys-1215-311_article-129410__-g008.jpg" position="float" orientation="portrait" xlink:type="simple" id="oo_1155669.jpg"><uri content-type="original_file" xlink:type="simple">https://binary.pensoft.net/fig/1155669</uri></graphic></fig></tp:treatment-sec><ref-list><ref id="B19"><mixed-citation xmlns:xlink="http://www.w3.org/1999/xlink" xlink:type="simple"><person-group><name name-style="western"><surname>Kraepelin</surname><given-names>K</given-names></name></person-group> (<year>1904b</year>) <article-title>Catalogue des Scolopendrides des collections du Muséum d’histroire naturelle de Paris. (Collection du Muséum déterminée par M. le professeur Karl Kraepelin, et collection H. W. Brölemann). Deuxième partie. – Genre <italic><tp:taxon-name><tp:taxon-name-part taxon-name-part-type="genus">Scolopendra</tp:taxon-name-part></tp:taxon-name></italic>.</article-title><source>Bulletin du Muséum d’Histoire naturelle</source><volume>10</volume>(<issue>6</issue>): <fpage>316</fpage>–<lpage>325</lpage>.</mixed-citation></ref><ref id="B10"><mixed-citation xmlns:xlink="http://www.w3.org/1999/xlink" xlink:type="simple"><person-group><name name-style="western"><surname>Doménech</surname><given-names>C</given-names></name><name name-style="western"><surname>Barbera</surname><given-names>VM</given-names></name><name name-style="western"><surname>Larriba</surname><given-names>E</given-names></name></person-group> (<year>2018</year>) <article-title>A phylogenetic approach to the Philippines endemic centipedes of the genus <italic><tp:taxon-name><tp:taxon-name-part taxon-name-part-type="genus">Scolopendra</tp:taxon-name-part></tp:taxon-name></italic> Linnaeus, 1758 (<tp:taxon-name><tp:taxon-name-part taxon-name-part-type="order">Scolopendromorpha</tp:taxon-name-part></tp:taxon-name>, <tp:taxon-name><tp:taxon-name-part taxon-name-part-type="family">Scolopendridae</tp:taxon-name-part></tp:taxon-name>), with the description of a new species.</article-title><source>Zootaxa</source><volume>4483</volume>(<issue>3</issue>): <fpage>401</fpage>–<lpage>427</lpage>. <ext-link xlink:href="10.11646/zootaxa.4483.3.1" ext-link-type="doi" xlink:type="simple">https://doi.org/10.11646/zootaxa.4483.3.1</ext-link></mixed-citation></ref><ref id="B2"><mixed-citation xmlns:xlink="http://www.w3.org/1999/xlink" xlink:type="simple"><person-group><name name-style="western"><surname>Attems</surname><given-names>C</given-names></name></person-group> (<year>1930</year>) <tp:taxon-name><tp:taxon-name-part taxon-name-part-type="subphylum">Myriapoda</tp:taxon-name-part></tp:taxon-name>”. 2. <tp:taxon-name><tp:taxon-name-part taxon-name-part-type="order">Scolopendromorpha</tp:taxon-name-part></tp:taxon-name>. Das Tierreich 54: 308. <ext-link xlink:href="10.1515/9783112373002" ext-link-type="doi" xlink:type="simple">https://doi.org/10.1515/9783112373002</ext-link></mixed-citation></ref><ref id="B24"><mixed-citation xmlns:xlink="http://www.w3.org/1999/xlink" xlink:type="simple"><person-group><name name-style="western"><surname>Lewis</surname><given-names>JGE</given-names></name></person-group> (<year>2010</year>) <article-title>A key and annotated list of the <italic><tp:taxon-name><tp:taxon-name-part taxon-name-part-type="genus">Scolopendra</tp:taxon-name-part></tp:taxon-name></italic> species of the Old World with a reappraisal of <italic><tp:taxon-name><tp:taxon-name-part taxon-name-part-type="genus">Arthrorhabdus</tp:taxon-name-part></tp:taxon-name></italic> (<tp:taxon-name><tp:taxon-name-part taxon-name-part-type="class">Chilopoda</tp:taxon-name-part></tp:taxon-name>: <tp:taxon-name><tp:taxon-name-part taxon-name-part-type="order">Scolopendromorpha</tp:taxon-name-part></tp:taxon-name>: <tp:taxon-name><tp:taxon-name-part taxon-name-part-type="family">Scolopendridae</tp:taxon-name-part></tp:taxon-name>).</article-title><source>International Journal of Myriapodology</source><volume>1</volume>(<issue>3</issue>): <fpage>83</fpage>–<lpage>122</lpage>. <ext-link xlink:href="10.1163/187525410X12578602960380" ext-link-type="doi" xlink:type="simple">https://doi.org/10.1163/187525410X12578602960380</ext-link></mixed-citation></ref><ref id="B21"><mixed-citation xmlns:xlink="http://www.w3.org/1999/xlink" xlink:type="simple"><person-group><name name-style="western"><surname>Kronmüller</surname><given-names>C</given-names></name><name name-style="western"><surname>Lewis</surname><given-names>JGE</given-names></name></person-group> (<year>2015</year>) <article-title>On the function of the ultimate legs of some <tp:taxon-name><tp:taxon-name-part taxon-name-part-type="family">Scolopendridae</tp:taxon-name-part></tp:taxon-name> (<tp:taxon-name><tp:taxon-name-part taxon-name-part-type="class">Chilopoda</tp:taxon-name-part></tp:taxon-name>, <tp:taxon-name><tp:taxon-name-part taxon-name-part-type="order">Scolopendromorpha</tp:taxon-name-part></tp:taxon-name>).</article-title> In: <person-group><name name-style="western"><surname>Tuf</surname><given-names>IH</given-names></name><name name-style="western"><surname>Tajovský</surname><given-names>K</given-names></name></person-group> (<role>Eds</role>) <issue-title>Proceedings of the 16th International Congress of Myriapodology, Olomouc, Czech Republic.</issue-title><source>ZooKeys</source><volume>510</volume>: <fpage>269</fpage>–<lpage>278</lpage>. <ext-link xlink:href="10.3897/zookeys.510.8674" ext-link-type="doi" xlink:type="simple">https://doi.org/10.3897/zookeys.510.8674</ext-link></mixed-citation></ref><ref id="B1"><mixed-citation xmlns:xlink="http://www.w3.org/1999/xlink" xlink:type="simple"><person-group><name name-style="western"><surname>Acuña</surname><given-names>DC</given-names></name><name name-style="western"><surname>Isagani</surname><given-names>N</given-names></name><name name-style="western"><surname>Pitogo</surname><given-names>KME</given-names></name></person-group> (<year>2021</year>) <article-title>Predation on a McClung’s Philippine False Coralsnake, <italic><tp:taxon-name><tp:taxon-name-part taxon-name-part-type="genus">Hemibungarus</tp:taxon-name-part><tp:taxon-name-part taxon-name-part-type="species">mcclungi</tp:taxon-name-part></tp:taxon-name></italic> (Weigmann 1835), by a Giant Spiny Centipede, <italic><tp:taxon-name><tp:taxon-name-part taxon-name-part-type="genus">Scolopendra</tp:taxon-name-part><tp:taxon-name-part taxon-name-part-type="species">spinosissima</tp:taxon-name-part></tp:taxon-name></italic> Kraepelin 1903, on Luzon Island, the Philippines.</article-title><source>Reptiles &amp; Amphibians</source><volume>28</volume>(<issue>3</issue>): <fpage>417</fpage>–<lpage>419</lpage>. <ext-link xlink:href="10.17161/randa.v28i3.15782" ext-link-type="doi" xlink:type="simple">https://doi.org/10.17161/randa.v28i3.15782</ext-link></mixed-citation></ref><ref id="B13"><mixed-citation xmlns:xlink="http://www.w3.org/1999/xlink" xlink:type="simple">ICZN (<year>1999</year>) <source>International Code of Zoological Nomenclature. Fourth Edition.</source><publisher-name>The International Trust for Zoological Nomenclature</publisher-name>, <publisher-loc>London, UK</publisher-loc>, <size units="page">124 pp</size>.</mixed-citation></ref><ref id="B17"><mixed-citation xmlns:xlink="http://www.w3.org/1999/xlink" xlink:type="simple"><person-group><name name-style="western"><surname>Kraepelin</surname><given-names>K</given-names></name></person-group> (<year>1903</year>) <article-title>Revision der Scolopendriden.</article-title><source>Mitteilungen aus dem Naturhistorischen Museum in Hamburg</source><volume>20</volume>: <fpage>1</fpage>–<lpage>276</lpage>.</mixed-citation></ref></ref-list></tp:taxon-treatment>
